# Supplementary material for: Reciprocal Interaction of Cancer Stem Cells of Cholangiocarcinoma with Macrophage
Source: Stem Cell Rev Rep. 2023 May 30;19(6):2013–23. doi: 10.1007/s12015-023-10557-7 (PMC10390592; doi:10.1007/s12015-023-10557-7)
Supplement: Supplementary file 2 — Supplemental Table S1. Primer list used in the study. (XLSX 10 kb) [file 12015_2023_10557_MOESM2_ESM.xlsx]

## Sheet: Human
EPCAM-FWD	ATAACCTGCTCTGAGCGAGTG
EPCAM-REV	TGAAGTGCAGTCCGCAAACT
CD24-FWD	TGCTCCTACCCACGCAGATT
CD24-REV	GGCCAACCCAGAGTTGGAA
CD44-FWD	TGCCGCTTTGCAGGTGTAT
CD44-REV	GGCCTCCGTCCGAGAGA
NANOG-FWD	CATGAGTGTGGATCCAGCTTG
NANOG-REV	CCTGAATAAGCAGATCCATGG
OCT4-FWD	TTCAGCCAAACGACCATCTG
OCT4-REV	TCAGCTTCCTCCACCCACTT
GAPDH-FOR	AGCCACATCGCTCAGACAC
GAPDH-REV	GCCCAATACGACCAAATCC
CD133-FOR	CCTGGGGCTGCTGTTTATTA
CD133-REV	ATCACCAACAGGGAGATTGC
SOX2-FWD	TCGAGAACCGAGTGAGAGG
SOX2-REV	GCAAAGCTCCTACCGTACCA

## Sheet: Mouse
Epcam-FWD	CAAGAGGCGTTCACATCTCG
Epcam-REV	CCGTTCACTCTCAGGTCCAT
Cd24a-FWD	AGAGACTCAGGCCAGGAAAC
Cd24a-REV	AGCGGCATCTCTCTTCTCTC
Cd44-FWD	CGCAGGTGTATTCCATGTGG
Cd44-REV	GCACAGATAGCGTTGGGATG
Nanog-FWD	CGCCATCACACTGACATGAG
Nanog-REV	AGAAGAATCAGGGCTGCCTT
Oct4-FWD	CCTTGCAGCTCAGCCTTAAG
Oct4-REV	GCGATGTGAGTGATCTGCTG
GAPDH-FOR	CAACTCCCACTCTTCCACCT
GAPDH-REV	GAGTTGGGATAGGGCCTCTC
Prom1-FOR	TGCCACCCCAACTAGAAGAG
Prom1-REV	TCGCAGAGCAACTTTTCCAC
Sox2-FWD	AGGAGAGAAGTTTGGAGCCC
Sox2-REV	TCTGGCGGAGAATAGTTGGG
