# Supplementary material for: Reciprocal Interaction of Cancer Stem Cells of Cholangiocarcinoma with Macrophage
Source: Stem Cell Rev Rep. 2023 May 30;19(6):2013–23. doi: 10.1007/s12015-023-10557-7 (PMC10390592; doi:10.1007/s12015-023-10557-7)
Supplement: Supplementary file 3 — Supplemental Table S2. GSEA lists from SORE6+ and SORE6- HuCC-T1 cells. (XLSX 21 kb) [file 12015_2023_10557_MOESM3_ESM.xlsx]

## Sheet: SORE6- HuCC-T1
NAME	GS<br> follow link to MSigDB	GS DETAILS	SIZE	ES	NES	NOM p-val	FDR q-val	FWER p-val	RANK AT MAX	LEADING EDGE
TYPE I DIABETES MELLITUS(HSA04940)	TYPE I DIABETES MELLITUS(HSA04940)	Details ...	20	-0.805803	-1.39868	0	1	0.807	8327	tags=40%, list=14%, signal=47%
TERPENOID BACKBONE BIOSYNTHESIS(HSA00900)	TERPENOID BACKBONE BIOSYNTHESIS(HSA00900)	Details ...	22	-0.55165	-1.37768	0	0.604215	0.85	12123	tags=45%, list=21%, signal=57%
OTHER GLYCAN DEGRADATION(HSA00511)	OTHER GLYCAN DEGRADATION(HSA00511)	Details ...	16	-0.489904	-1.26198	0.103922	1	1	10785	tags=38%, list=18%, signal=46%
GLYOXYLATE AND DICARBOXYLATE METABOLISM(HSA00630)	GLYOXYLATE AND DICARBOXYLATE METABOLISM(HSA00630)	Details ...	30	-0.437114	-1.21332	0.204	1	1	12937	tags=40%, list=22%, signal=51%
STARCH AND SUCROSE METABOLISM(HSA00500)	STARCH AND SUCROSE METABOLISM(HSA00500)	Details ...	32	-0.501642	-1.20246	0.316973	1	1	11434	tags=31%, list=19%, signal=39%
FANCONI ANEMIA PATHWAY(HSA03460)	FANCONI ANEMIA PATHWAY(HSA03460)	Details ...	53	-0.473143	-1.19362	0.11359	1	1	12700	tags=58%, list=22%, signal=75%
OTHER TYPES OF O_GLYCAN BIOSYNTHESIS(HSA00514)	OTHER TYPES OF O_GLYCAN BIOSYNTHESIS(HSA00514)	Details ...	22	-0.46756	-1.19153	0.107505	1	1	13681	tags=55%, list=23%, signal=71%
ARACHIDONIC ACID METABOLISM(HSA00590)	ARACHIDONIC ACID METABOLISM(HSA00590)	Details ...	61	-0.423494	-1.14862	0.0817204	1	1	4452	tags=11%, list=8%, signal=12%
ALLOGRAFT REJECTION(HSA05330)	ALLOGRAFT REJECTION(HSA05330)	Details ...	17	-0.57078	-1.13824	0.312883	1	1	11066	tags=35%, list=19%, signal=43%
GLYCINE_ SERINE AND THREONINE METABOLISM(HSA00260)	GLYCINE_ SERINE AND THREONINE METABOLISM(HSA00260)	Details ...	40	-0.432857	-1.13801	0.202783	1	1	9560	tags=33%, list=16%, signal=39%
PANTOTHENATE AND COA BIOSYNTHESIS(HSA00770)	PANTOTHENATE AND COA BIOSYNTHESIS(HSA00770)	Details ...	18	-0.432521	-1.10131	0.181102	1	1	9442	tags=39%, list=16%, signal=46%
LONG_TERM DEPRESSION(HSA04730)	LONG_TERM DEPRESSION(HSA04730)	Details ...	58	-0.410941	-1.09548	0.22541	1	1	2993	tags=10%, list=5%, signal=11%
GLYCOSYLPHOSPHATIDYLINOSITOL (GPI)_ANCHOR BIOSYNTHESIS(HSA00563)	GLYCOSYLPHOSPHATIDYLINOSITOL (GPI)_ANCHOR BIOSYNTHESIS(HSA00563)	Details ...	25	-0.449705	-1.09316	0.203883	1	1	13117	tags=48%, list=22%, signal=62%
GLYCOSPHINGOLIPID BIOSYNTHESIS _ GLOBO AND ISOGLOBO SERIES(HSA00603)	GLYCOSPHINGOLIPID BIOSYNTHESIS _ GLOBO AND ISOGLOBO SERIES(HSA00603)	Details ...	15	-0.519677	-1.07886	0.280808	1	1	7797	tags=27%, list=13%, signal=31%
TRYPTOPHAN METABOLISM(HSA00380)	TRYPTOPHAN METABOLISM(HSA00380)	Details ...	39	-0.495424	-1.0598	0.418	1	1	11568	tags=46%, list=20%, signal=57%
BETA_ALANINE METABOLISM(HSA00410)	BETA_ALANINE METABOLISM(HSA00410)	Details ...	31	-0.39124	-1.05136	0.420833	1	1	8930	tags=35%, list=15%, signal=42%
FC EPSILON RI SIGNALING PATHWAY(HSA04664)	FC EPSILON RI SIGNALING PATHWAY(HSA04664)	Details ...	64	-0.381688	-1.04845	0.319672	1	1	8721	tags=17%, list=15%, signal=20%
RNA DEGRADATION(HSA03018)	RNA DEGRADATION(HSA03018)	Details ...	75	-0.367044	-1.04458	0.327623	1	1	12744	tags=43%, list=22%, signal=54%
ALPHA_LINOLENIC ACID METABOLISM(HSA00592)	ALPHA_LINOLENIC ACID METABOLISM(HSA00592)	Details ...	24	-0.457325	-1.02801	0.314583	1	1	820	tags=8%, list=1%, signal=8%
GLYCOSAMINOGLYCAN BIOSYNTHESIS _ CHONDROITIN SULFATE _ DERMATAN SULFATE(HSA00532)	GLYCOSAMINOGLYCAN BIOSYNTHESIS _ CHONDROITIN SULFATE _ DERMATAN SULFATE(HSA00532)	Details ...	20	-0.365844	-1.02764	0.511931	1	1	2226	tags=10%, list=4%, signal=10%
NICOTINE ADDICTION(HSA05033)	NICOTINE ADDICTION(HSA05033)	Details ...	40	-0.430667	-1.02539	0.482546	1	1	6837	tags=25%, list=12%, signal=28%
GLYCOSPHINGOLIPID BIOSYNTHESIS _ LACTO AND NEOLACTO SERIES(HSA00601)	GLYCOSPHINGOLIPID BIOSYNTHESIS _ LACTO AND NEOLACTO SERIES(HSA00601)	Details ...	27	-0.449051	-1.01086	0.313492	1	1	7859	tags=33%, list=13%, signal=38%
FRUCTOSE AND MANNOSE METABOLISM(HSA00051)	FRUCTOSE AND MANNOSE METABOLISM(HSA00051)	Details ...	32	-0.428302	-1.00711	0.505952	1	1	11124	tags=41%, list=19%, signal=50%
INFLAMMATORY MEDIATOR REGULATION OF TRP CHANNELS(HSA04750)	INFLAMMATORY MEDIATOR REGULATION OF TRP CHANNELS(HSA04750)	Details ...	97	-0.363207	-0.999368	0.418	1	1	10634	tags=27%, list=18%, signal=33%
BLADDER CANCER(HSA05219)	BLADDER CANCER(HSA05219)	Details ...	41	-0.364303	-0.997228	0.391039	1	1	10992	tags=32%, list=19%, signal=39%
HOMOLOGOUS RECOMBINATION(HSA03440)	HOMOLOGOUS RECOMBINATION(HSA03440)	Details ...	40	-0.34485	-0.978463	0.375519	1	1	12339	tags=43%, list=21%, signal=54%
NATURAL KILLER CELL MEDIATED CYTOTOXICITY(HSA04650)	NATURAL KILLER CELL MEDIATED CYTOTOXICITY(HSA04650)	Details ...	107	-0.35523	-0.975108	0.504873	1	1	10172	tags=21%, list=17%, signal=26%
JAK_STAT SIGNALING PATHWAY(HSA04630)	JAK_STAT SIGNALING PATHWAY(HSA04630)	Details ...	159	-0.32708	-0.973539	0.589041	1	1	8196	tags=19%, list=14%, signal=23%
AMPK SIGNALING PATHWAY(HSA04152)	AMPK SIGNALING PATHWAY(HSA04152)	Details ...	118	-0.307406	-0.969565	0.526523	1	1	11012	tags=25%, list=19%, signal=30%
ALANINE_ ASPARTATE AND GLUTAMATE METABOLISM(HSA00250)	ALANINE_ ASPARTATE AND GLUTAMATE METABOLISM(HSA00250)	Details ...	35	-0.366048	-0.96733	0.503953	1	1	13608	tags=51%, list=23%, signal=67%
PHENYLALANINE METABOLISM(HSA00360)	PHENYLALANINE METABOLISM(HSA00360)	Details ...	16	-0.483889	-0.967158	0.40501	1	1	10406	tags=50%, list=18%, signal=61%
LEGIONELLOSIS(HSA05134)	LEGIONELLOSIS(HSA05134)	Details ...	51	-0.373129	-0.965114	0.512974	1	1	9118	tags=24%, list=16%, signal=28%
GLYCOLYSIS _ GLUCONEOGENESIS(HSA00010)	GLYCOLYSIS _ GLUCONEOGENESIS(HSA00010)	Details ...	66	-0.314937	-0.955612	0.482688	1	1	11434	tags=26%, list=19%, signal=32%
OVARIAN STEROIDOGENESIS(HSA04913)	OVARIAN STEROIDOGENESIS(HSA04913)	Details ...	47	-0.360292	-0.952108	0.300412	1	1	7487	tags=15%, list=13%, signal=17%
LINOLEIC ACID METABOLISM(HSA00591)	LINOLEIC ACID METABOLISM(HSA00591)	Details ...	28	-0.419966	-0.950573	0.390496	1	1	7031	tags=14%, list=12%, signal=16%
FATTY ACID METABOLISM(HSA01212)	FATTY ACID METABOLISM(HSA01212)	Details ...	47	-0.305123	-0.94947	0.619543	1	1	13425	tags=43%, list=23%, signal=55%
ALCOHOLISM(HSA05034)	ALCOHOLISM(HSA05034)	Details ...	179	-0.352379	-0.939069	0.755906	1	1	8982	tags=25%, list=15%, signal=30%
NF_KAPPA B SIGNALING PATHWAY(HSA04064)	NF_KAPPA B SIGNALING PATHWAY(HSA04064)	Details ...	87	-0.333163	-0.932491	0.588358	1	1	4515	tags=13%, list=8%, signal=14%
ETHER LIPID METABOLISM(HSA00565)	ETHER LIPID METABOLISM(HSA00565)	Details ...	46	-0.347013	-0.927232	0.704545	1	1	8382	tags=20%, list=14%, signal=23%
RHEUMATOID ARTHRITIS(HSA05323)	RHEUMATOID ARTHRITIS(HSA05323)	Details ...	68	-0.368051	-0.924206	0.575453	1	1	5309	tags=19%, list=9%, signal=21%
MISMATCH REPAIR(HSA03430)	MISMATCH REPAIR(HSA03430)	Details ...	22	-0.315707	-0.923361	0.832258	1	1	9014	tags=32%, list=15%, signal=38%
NECROPTOSIS(HSA04217)	NECROPTOSIS(HSA04217)	Details ...	158	-0.267362	-0.921664	0.802875	1	1	12029	tags=25%, list=20%, signal=32%
GLYCEROPHOSPHOLIPID METABOLISM(HSA00564)	GLYCEROPHOSPHOLIPID METABOLISM(HSA00564)	Details ...	95	-0.280844	-0.918334	0.912424	1	1	8419	tags=18%, list=14%, signal=21%
NITROGEN METABOLISM(HSA00910)	NITROGEN METABOLISM(HSA00910)	Details ...	17	-0.475125	-0.914349	0.527559	1	1	8652	tags=29%, list=15%, signal=34%
GLUCAGON SIGNALING PATHWAY(HSA04922)	GLUCAGON SIGNALING PATHWAY(HSA04922)	Details ...	101	-0.2906	-0.909795	0.618367	1	1	12029	tags=26%, list=20%, signal=32%
NUCLEOTIDE EXCISION REPAIR(HSA03420)	NUCLEOTIDE EXCISION REPAIR(HSA03420)	Details ...	42	-0.336842	-0.889602	0.636559	1	1	12780	tags=45%, list=22%, signal=58%
DOPAMINERGIC SYNAPSE(HSA04728)	DOPAMINERGIC SYNAPSE(HSA04728)	Details ...	129	-0.291957	-0.882549	0.703187	1	1	12064	tags=27%, list=21%, signal=34%
IL_17 SIGNALING PATHWAY(HSA04657)	IL_17 SIGNALING PATHWAY(HSA04657)	Details ...	89	-0.338449	-0.881202	0.745798	1	1	12961	tags=39%, list=22%, signal=50%
BIOSYNTHESIS OF AMINO ACIDS(HSA01230)	BIOSYNTHESIS OF AMINO ACIDS(HSA01230)	Details ...	72	-0.28117	-0.87363	0.915851	1	1	13066	tags=33%, list=22%, signal=43%
INSULIN SIGNALING PATHWAY(HSA04910)	INSULIN SIGNALING PATHWAY(HSA04910)	Details ...	133	-0.285225	-0.867626	0.634694	1	1	8274	tags=16%, list=14%, signal=18%
TNF SIGNALING PATHWAY(HSA04668)	TNF SIGNALING PATHWAY(HSA04668)		104	-0.298608	-0.864888	0.724576	1	1	10969	tags=27%, list=19%, signal=33%
THIAMINE METABOLISM(HSA00730)	THIAMINE METABOLISM(HSA00730)		16	-0.37488	-0.861766	0.578313	1	1	5995	tags=19%, list=10%, signal=21%
VEGF SIGNALING PATHWAY(HSA04370)	VEGF SIGNALING PATHWAY(HSA04370)		57	-0.297122	-0.858333	0.677618	1	1	9600	tags=23%, list=16%, signal=27%
SYSTEMIC LUPUS ERYTHEMATOSUS(HSA05322)	SYSTEMIC LUPUS ERYTHEMATOSUS(HSA05322)		115	-0.362692	-0.85212	0.839836	1	1	8545	tags=26%, list=15%, signal=30%
NICOTINATE AND NICOTINAMIDE METABOLISM(HSA00760)	NICOTINATE AND NICOTINAMIDE METABOLISM(HSA00760)		28	-0.334375	-0.837828	0.608961	1	1	7780	tags=32%, list=13%, signal=37%
BUTANOATE METABOLISM(HSA00650)	BUTANOATE METABOLISM(HSA00650)		27	-0.331371	-0.831325	0.821721	1	1	14365	tags=56%, list=24%, signal=74%
ASTHMA(HSA05310)	ASTHMA(HSA05310)		16	-0.544117	-0.82018	0.802875	1	1	1851	tags=13%, list=3%, signal=13%
BASE EXCISION REPAIR(HSA03410)	BASE EXCISION REPAIR(HSA03410)		33	-0.350193	-0.818508	0.654428	1	1	12010	tags=36%, list=20%, signal=46%
CHEMOKINE SIGNALING PATHWAY(HSA04062)	CHEMOKINE SIGNALING PATHWAY(HSA04062)		175	-0.261334	-0.815343	0.910973	1	1	11070	tags=21%, list=19%, signal=25%
PROPANOATE METABOLISM(HSA00640)	PROPANOATE METABOLISM(HSA00640)		31	-0.276974	-0.813651	0.911704	1	1	11568	tags=39%, list=20%, signal=48%
FATTY ACID DEGRADATION(HSA00071)	FATTY ACID DEGRADATION(HSA00071)		44	-0.292112	-0.806079	0.910788	1	1	12149	tags=27%, list=21%, signal=34%
STAPHYLOCOCCUS AUREUS INFECTION(HSA05150)	STAPHYLOCOCCUS AUREUS INFECTION(HSA05150)		37	-0.359477	-0.803198	0.911523	1	1	4474	tags=16%, list=8%, signal=18%
PEROXISOME(HSA04146)	PEROXISOME(HSA04146)		81	-0.287573	-0.802166	0.913131	1	1	13195	tags=35%, list=22%, signal=45%
STEROID BIOSYNTHESIS(HSA00100)	STEROID BIOSYNTHESIS(HSA00100)		18	-0.392033	-0.801661	0.753165	1	1	8817	tags=22%, list=15%, signal=26%
ONE CARBON POOL BY FOLATE(HSA00670)	ONE CARBON POOL BY FOLATE(HSA00670)		17	-0.370343	-0.787496	0.831967	1	1	7485	tags=18%, list=13%, signal=20%
COCAINE ADDICTION(HSA05030)	COCAINE ADDICTION(HSA05030)		48	-0.287414	-0.754476	0.915686	1	1	11821	tags=31%, list=20%, signal=39%
2_OXOCARBOXYLIC ACID METABOLISM(HSA01210)	2_OXOCARBOXYLIC ACID METABOLISM(HSA01210)		17	-0.265308	-0.736047	0.916179	1	1	13066	tags=47%, list=22%, signal=61%
HISTIDINE METABOLISM(HSA00340)	HISTIDINE METABOLISM(HSA00340)		22	-0.371966	-0.732252	0.707566	1	1	9495	tags=36%, list=16%, signal=43%
BACTERIAL INVASION OF EPITHELIAL CELLS(HSA05100)	BACTERIAL INVASION OF EPITHELIAL CELLS(HSA05100)		72	-0.29626	-0.730377	0.841463	1	1	4154	tags=11%, list=7%, signal=12%
SNARE INTERACTIONS IN VESICULAR TRANSPORT(HSA04130)	SNARE INTERACTIONS IN VESICULAR TRANSPORT(HSA04130)		34	-0.300354	-0.729529	0.724731	1	1	10914	tags=26%, list=19%, signal=32%
TYROSINE METABOLISM(HSA00350)	TYROSINE METABOLISM(HSA00350)		35	-0.316277	-0.727986	0.909283	1	1	10406	tags=37%, list=18%, signal=45%
AMPHETAMINE ADDICTION(HSA05031)	AMPHETAMINE ADDICTION(HSA05031)		67	-0.282386	-0.723538	0.914343	0.997317	1	10406	tags=21%, list=18%, signal=25%
BASAL TRANSCRIPTION FACTORS(HSA03022)	BASAL TRANSCRIPTION FACTORS(HSA03022)		40	-0.272062	-0.678038	0.907527	1	1	13312	tags=40%, list=23%, signal=52%
ASCORBATE AND ALDARATE METABOLISM(HSA00053)	ASCORBATE AND ALDARATE METABOLISM(HSA00053)		24	-0.3405	-0.673043	0.680244	0.990868	1	1636	tags=4%, list=3%, signal=4%

## Sheet: SORE6+ HuCC-T1
NAME	GS<br> follow link to MSigDB	GS DETAILS	SIZE	ES	NES	NOM p-val	FDR q-val	FWER p-val	RANK AT MAX	LEADING EDGE
RNA POLYMERASE(HSA03020)	RNA POLYMERASE(HSA03020)	Details ...	30	0.633512	1.46586	0	1	0.477	11014	tags=47%, list=19%, signal=57%
HIPPO SIGNALING PATHWAY _ MULTIPLE SPECIES(HSA04392)	HIPPO SIGNALING PATHWAY _ MULTIPLE SPECIES(HSA04392)	Details ...	28	0.633125	1.45333	0	0.654031	0.52	8006	tags=32%, list=14%, signal=37%
SYNAPTIC VESICLE CYCLE(HSA04721)	SYNAPTIC VESICLE CYCLE(HSA04721)	Details ...	59	0.595129	1.44567	0	0.474168	0.52	11463	tags=53%, list=20%, signal=65%
NOTCH SIGNALING PATHWAY(HSA04330)	NOTCH SIGNALING PATHWAY(HSA04330)	Details ...	46	0.557718	1.42902	0	0.482077	0.569	12427	tags=50%, list=21%, signal=63%
CYTOSOLIC DNA_SENSING PATHWAY(HSA04623)	CYTOSOLIC DNA_SENSING PATHWAY(HSA04623)	Details ...	59	0.551433	1.37767	0	0.562244	0.835	11850	tags=34%, list=20%, signal=42%
PRIMARY IMMUNODEFICIENCY(HSA05340)	PRIMARY IMMUNODEFICIENCY(HSA05340)	Details ...	34	0.551195	1.28885	0	0.395717	1	1434	tags=9%, list=2%, signal=9%
APOPTOSIS _ MULTIPLE SPECIES(HSA04215)	APOPTOSIS _ MULTIPLE SPECIES(HSA04215)	Details ...	33	0.54866	1.3861	0	0.59574	0.835	10374	tags=42%, list=18%, signal=51%
CHOLESTEROL METABOLISM(HSA04979)	CHOLESTEROL METABOLISM(HSA04979)	Details ...	50	0.547214	1.35525	0	0.432152	0.895	7676	tags=38%, list=13%, signal=44%
CARDIAC MUSCLE CONTRACTION(HSA04260)	CARDIAC MUSCLE CONTRACTION(HSA04260)		73	0.54491	1.14587	0	0.52962	1	10941	tags=52%, list=19%, signal=64%
ENDOCRINE AND OTHER FACTOR_REGULATED CALCIUM REABSORPTION(HSA04961)	ENDOCRINE AND OTHER FACTOR_REGULATED CALCIUM REABSORPTION(HSA04961)	Details ...	45	0.544236	1.33884	0	0.357675	0.949	11463	tags=51%, list=20%, signal=63%
RENIN SECRETION(HSA04924)	RENIN SECRETION(HSA04924)	Details ...	65	0.535166	1.35016	0	0.382391	0.949	11186	tags=43%, list=19%, signal=53%
CGMP_PKG SIGNALING PATHWAY(HSA04022)	CGMP_PKG SIGNALING PATHWAY(HSA04022)	Details ...	160	0.514018	1.39983	0	0.593085	0.77	11836	tags=46%, list=20%, signal=57%
MELANOMA(HSA05218)	MELANOMA(HSA05218)	Details ...	71	0.506561	1.35627	0	0.502907	0.895	8746	tags=31%, list=15%, signal=36%
RENAL CELL CARCINOMA(HSA05211)	RENAL CELL CARCINOMA(HSA05211)	Details ...	67	0.498895	1.35744	0	0.548898	0.895	11960	tags=40%, list=20%, signal=51%
VASOPRESSIN_REGULATED WATER REABSORPTION(HSA04962)	VASOPRESSIN_REGULATED WATER REABSORPTION(HSA04962)	Details ...	43	0.494727	1.34793	0	0.373706	0.949	13037	tags=53%, list=22%, signal=69%
GAP JUNCTION(HSA04540)	GAP JUNCTION(HSA04540)	Details ...	87	0.491412	1.26738	0	0.433861	1	11836	tags=43%, list=20%, signal=53%
N_GLYCAN BIOSYNTHESIS(HSA00510)	N_GLYCAN BIOSYNTHESIS(HSA00510)	Details ...	49	0.485968	1.24808	0	0.482226	1	13314	tags=57%, list=23%, signal=74%
ERBB SIGNALING PATHWAY(HSA04012)	ERBB SIGNALING PATHWAY(HSA04012)	Details ...	83	0.480725	1.35116	0	0.400504	0.949	10228	tags=35%, list=17%, signal=42%
OOCYTE MEIOSIS(HSA04114)	OOCYTE MEIOSIS(HSA04114)	Details ...	123	0.47591	1.33692	0	0.349361	0.949	11970	tags=44%, list=20%, signal=55%
DILATED CARDIOMYOPATHY (DCM)(HSA05414)	DILATED CARDIOMYOPATHY (DCM)(HSA05414)	Details ...	89	0.475237	1.306	0	0.376985	1	11523	tags=47%, list=20%, signal=59%
PROTEOGLYCANS IN CANCER(HSA05205)	PROTEOGLYCANS IN CANCER(HSA05205)	Details ...	197	0.473755	1.31209	0	0.372088	1	11690	tags=44%, list=20%, signal=55%
HYPERTROPHIC CARDIOMYOPATHY (HCM)(HSA05410)	HYPERTROPHIC CARDIOMYOPATHY (HCM)(HSA05410)	Details ...	82	0.468734	1.29101	0	0.392413	1	11503	tags=48%, list=20%, signal=59%
COMPLEMENT AND COAGULATION CASCADES(HSA04610)	COMPLEMENT AND COAGULATION CASCADES(HSA04610)		75	0.46746	1.1279	0	0.555329	1	8339	tags=28%, list=14%, signal=33%
NON_SMALL CELL LUNG CANCER(HSA05223)	NON_SMALL CELL LUNG CANCER(HSA05223)	Details ...	64	0.466124	1.30735	0	0.382547	1	14092	tags=53%, list=24%, signal=70%
PANCREATIC CANCER(HSA05212)	PANCREATIC CANCER(HSA05212)	Details ...	74	0.465574	1.23394	0	0.449357	1	11912	tags=41%, list=20%, signal=51%
ALDOSTERONE SYNTHESIS AND SECRETION(HSA04925)	ALDOSTERONE SYNTHESIS AND SECRETION(HSA04925)	Details ...	94	0.465237	1.32723	0	0.374476	0.949	11523	tags=45%, list=20%, signal=55%
ARRHYTHMOGENIC RIGHT VENTRICULAR CARDIOMYOPATHY (ARVC)(HSA05412)	ARRHYTHMOGENIC RIGHT VENTRICULAR CARDIOMYOPATHY (ARVC)(HSA05412)	Details ...	72	0.464702	1.23252	0	0.442914	1	11345	tags=53%, list=19%, signal=65%
PI3K_AKT SIGNALING PATHWAY(HSA04151)	PI3K_AKT SIGNALING PATHWAY(HSA04151)	Details ...	350	0.46119	1.32632	0	0.360064	0.949	11604	tags=39%, list=20%, signal=48%
INSULIN SECRETION(HSA04911)	INSULIN SECRETION(HSA04911)	Details ...	84	0.451636	1.32568	0	0.346853	0.949	11523	tags=37%, list=20%, signal=46%
PROSTATE CANCER(HSA05215)	PROSTATE CANCER(HSA05215)	Details ...	95	0.451322	1.28543	0	0.399332	1	12799	tags=44%, list=22%, signal=56%
ADRENERGIC SIGNALING IN CARDIOMYOCYTES(HSA04261)	ADRENERGIC SIGNALING IN CARDIOMYOCYTES(HSA04261)	Details ...	141	0.446728	1.29623	0	0.382211	1	11588	tags=40%, list=20%, signal=50%
B CELL RECEPTOR SIGNALING PATHWAY(HSA04662)	B CELL RECEPTOR SIGNALING PATHWAY(HSA04662)		69	0.441707	1.20383	0	0.456856	1	9982	tags=29%, list=17%, signal=35%
GASTRIC CANCER(HSA05226)	GASTRIC CANCER(HSA05226)	Details ...	144	0.437887	1.27658	0	0.402627	1	10367	tags=35%, list=18%, signal=43%
AMINOACYL_TRNA BIOSYNTHESIS(HSA00970)	AMINOACYL_TRNA BIOSYNTHESIS(HSA00970)	Details ...	41	0.435523	1.36858	0	0.546941	0.895	15296	tags=59%, list=26%, signal=79%
LONGEVITY REGULATING PATHWAY _ MULTIPLE SPECIES(HSA04213)	LONGEVITY REGULATING PATHWAY _ MULTIPLE SPECIES(HSA04213)	Details ...	58	0.433556	1.2825	0	0.395898	1	13344	tags=40%, list=23%, signal=51%
PROGESTERONE_MEDIATED OOCYTE MATURATION(HSA04914)	PROGESTERONE_MEDIATED OOCYTE MATURATION(HSA04914)		97	0.432584	1.17996	0	0.495686	1	12968	tags=42%, list=22%, signal=54%
COLORECTAL CANCER(HSA05210)	COLORECTAL CANCER(HSA05210)	Details ...	85	0.428761	1.24251	0	0.486678	1	11817	tags=38%, list=20%, signal=47%
REGULATION OF ACTIN CYTOSKELETON(HSA04810)	REGULATION OF ACTIN CYTOSKELETON(HSA04810)	Details ...	210	0.427148	1.25478	0	0.454719	1	12076	tags=47%, list=21%, signal=59%
EPSTEIN_BARR VIRUS INFECTION(HSA05169)	EPSTEIN_BARR VIRUS INFECTION(HSA05169)	Details ...	174	0.426778	1.31658	0	0.374489	1	13373	tags=41%, list=23%, signal=53%
FATTY ACID ELONGATION(HSA00062)	FATTY ACID ELONGATION(HSA00062)		30	0.418013	1.21972	0	0.450313	1	13123	tags=47%, list=22%, signal=60%
HEPATOCELLULAR CARCINOMA(HSA05225)	HEPATOCELLULAR CARCINOMA(HSA05225)		162	0.417144	1.20885	0	0.44968	1	11752	tags=40%, list=20%, signal=49%
PATHWAYS IN CANCER(HSA05200)	PATHWAYS IN CANCER(HSA05200)	Details ...	516	0.413527	1.25566	0	0.461942	1	11915	tags=40%, list=20%, signal=50%
HIPPO SIGNALING PATHWAY(HSA04390)	HIPPO SIGNALING PATHWAY(HSA04390)	Details ...	150	0.409101	1.24188	0	0.479143	1	11884	tags=39%, list=20%, signal=49%
RAS SIGNALING PATHWAY(HSA04014)	RAS SIGNALING PATHWAY(HSA04014)		228	0.40837	1.17475	0	0.492525	1	9181	tags=34%, list=16%, signal=40%
HEPATITIS B(HSA05161)	HEPATITIS B(HSA05161)		141	0.406807	1.21671	0	0.437302	1	11912	tags=38%, list=20%, signal=47%
MAPK SIGNALING PATHWAY(HSA04010)	MAPK SIGNALING PATHWAY(HSA04010)		286	0.404485	1.2021	0	0.45426	1	11633	tags=41%, list=20%, signal=50%
CAMP SIGNALING PATHWAY(HSA04024)	CAMP SIGNALING PATHWAY(HSA04024)		196	0.39986	1.21618	0	0.430618	1	11215	tags=34%, list=19%, signal=42%
HUMAN IMMUNODEFICIENCY VIRUS 1 INFECTION(HSA05170)	HUMAN IMMUNODEFICIENCY VIRUS 1 INFECTION(HSA05170)	Details ...	197	0.395802	1.24141	0	0.471695	1	14127	tags=48%, list=24%, signal=63%
HUMAN CYTOMEGALOVIRUS INFECTION(HSA05163)	HUMAN CYTOMEGALOVIRUS INFECTION(HSA05163)	Details ...	205	0.394115	1.23621	0	0.458663	1	14127	tags=47%, list=24%, signal=61%
MELANOGENESIS(HSA04916)	MELANOGENESIS(HSA04916)		99	0.385349	1.0929	0	0.536549	1	11673	tags=37%, list=20%, signal=47%
APELIN SIGNALING PATHWAY(HSA04371)	APELIN SIGNALING PATHWAY(HSA04371)		135	0.365468	1.13761	0	0.542829	1	12851	tags=44%, list=22%, signal=56%
